# Supplementary material for: SnO2 Quantum Dots Distributed along V2O5 Nanobelts for Utilization as a High-Capacity Storage Hybrid Material in Li-Ion Batteries
Source: Molecules. 2021 Nov 30;26(23):7262. doi: 10.3390/molecules26237262 (PMC8658980; doi:10.3390/molecules26237262)
Supplement: Supplementary file 1 [file molecules-26-07262-s001.zip]

Archive with 1 entries (1 files):
- molecules-1494041-supplementary.pdf
